# Supplementary material for: Controlling the Degree of Functionalization: In‐Depth Quantification and Side‐Product Analysis of Diazonium Chemistry on SWCNTs
Source: Chemistry. 2019 Sep 5;25(55):12761–8. doi: 10.1002/chem.201902330 (PMC6790569; doi:10.1002/chem.201902330)
Supplement: Supplementary file 2 — Supplementary [file CHEM-25-12761-s002.zip]

Archive with 5 entries (5 files):
- FigS1.png
- FigS2.png
- FigS3.png
- FigS4.png
- FigS5.png
